# Supplementary material for: Insulin resistance assessed by short insulin tolerance test and its association with obesity and insulin resistance-related parameters in humans: A pilot randomized trial
Source: PLoS One. 2024 Jun 21;19(6):e0297718. doi: 10.1371/journal.pone.0297718 (PMC11192359; doi:10.1371/journal.pone.0297718)
Supplement: S1 Table — The file contains subject’s clinical parameters, and data related with SITT and ITTsc. (XLSX) [file pone.0297718.s001.xlsx]

## Sheet: Sheet1
S1 Table. Subject's data.
Number	Sex	Age	Sulfonylurea	Insulin	Metformin	DPP4inhibitors	SGLT2inhibitors	Antihypertensive agents	Hyperlipidemic agents	Height	Body Weight	BMI	Waist Circumference	Hip Circumference	W/H	Plasma glucose of SITT	0	3	6	9	12	15	Kitt(iv)	Finger prick blood glucise of ITTsc	0	3	6	9	12	15	30	45	60	75	90	120	Kitt(sc)	assignment	adverse events of SITT	adverse event of ITTsc	Fasting plasma glucose	IRI	Serum C-peptide	Adiponectin	TNF-α	Leptin	HOMA-IRインスリン未使用	Total insulin dose	Total AA
1	M	41								1.706	64.7	22.2303	77	94.5	0.814815		91	90	85	78	67	59	3.949		96	106	102	102	103	99	104	94	102	92	80	85	0.328	ITTsc	hypoglycemia	none	91	5.32	1.75	7.8	1.1	4.3	1.195		2826.8
2	F	34								1.63	49.4	18.5931	68	89	0.764045		88	85	79	67	47	49	5.498		91	107	100	99	101	97	93	90	82	76	81	81	0.272	ITTsc	hypoglycemia	none	88	6.18	1.22	10.3	0.6	9.5	1.343		2834.1
3	F	32								1.641	54	20.0529	74.5	94	0.792553		89	88	80	72	62	51	4.723		98	104	99	98	101	90	93	91	86	84	91	83	0.155	ITTsc	hypoglycemia	none	89		1.09	8.6	0	13.6			2462.3
4	M	35								1.668	68.4	24.5846	85	97.5	0.871795		106	103	101	94	84	75	3.094		109	119	111	103	105	108	101	103	100	101	96	96	0.12	SITT	none	none	106	7.2	1.54	8	0.8	7.9	1.884		2559.3
5	M	51								1.772	77.3	24.618	84	99.5	0.844221		91	88	87	75	66	58	3.981		107	107	99	101	98	103	96	89	79	77	65	67	0.613	ITTsc	hypoglycemia	none	91	3.52	1.1	13.2	0.9	5.9	0.791		2704.4
6	M	44								1.704	62.6	21.5593	75.9	92.8	0.817888		104	105	94	85	70	52	5.49		99	105	109	111	113	112	104	98	89	94	88	82	0.316	SITT	hypoglycemia	none	104	2.94	0.99	6.9	0	5	0.755		2942.4
7	F	38								1.602	62.5	24.3531	84.5	99	0.853535		89	90	84	76	63	51	4.804		99	97	104	107	99	96	93	90	86	88	91	88	0.053	SITT	hypoglycemia	none	89	2.83	0.88	21.3	0.6	10.6	0.622		2165.7
8	F	59	none	use	none	none	none	none	none	1.506	54.3	23.9414	87	96	0.90625		144	143	137	124	109	97	3.721		142	148	136	154	155	162	141	121	117	99	87	100	0.606	SITT	none	none	144		1.09	5	1.2	11.9		28	2278.3
9	M	68	none	none	use	none	none	none	none	1.697	85.2	29.5853	109	104	1.04808		135	134	125	114	105	92	3.543		155	158	153	135	151	169	143	148	135	145	141	115	0.278	ITTsc	hypoglycemia	none	135	2.95	1.59	8.7	1	5.2	0.983		2836.2
10	F	68	none	none	use	none	none	use	none	1.588	62.1	24.6258	89	101	0.881188		184	182	180	176	171	165	1.075		187	186	171	194	187	189	171	179	171	168	150	131	0.392	SITT	none	none	184	8.04	2.11	4.6	1.2	21.5	3.653	52	2435.2
11	M	68	use	none	use	none	none	use	use	1.667	71.1	25.5858	98	102	0.960784		124	123	114	96	94	87	3.56		134	142	136	152	144	129	149	136	140	124	118	115	0.358	SITT	none	none	124	5.08	1.85	5.3	1.1	14	1.555	29	2673
12	M	60	none	none	none	none	none	use	use	1.657	71.3	25.9684	91	97	0.938144		129	128	125	119	112	104	2.141		121	132	118	132	127	129	122	125	108	102	85	74	0.689	ITTsc	none	hypoglycemia	129	0.52	1.53	9.7	1.3	7.9	0.166	13	3133.3
13	M	51	none	none	use	none	none	none	none	1.743	79.5	26.1681	105	97	1.08247		246	245	236	221	210	204	2.04		219	221	195	187	210	196	200	197	199	184	167	166	0.334	SITT	none	none	246	4.46	1.76	3.5	1.54	13.3	2.709	66	3119.2
14	M	67	none	use	none	none	none	none	use	1.647	64.4	23.741	85	91	0.934066		261	260	258	250	242	234	1.186		297	264	266	239	263	277	264	259	249	242	245	212	0.276	SITT	none	none	261		1.42	4.9	1.5	7.3		40	2460.2
15	M	63	none	none	use	use	none	none	none	1.619	72	27.4687	93.5	97.5	0.958974		220	219	217	215	208	201	0.932		282	272	274	296	301	284	288	271	234	224	226	174	0.561	ITTsc	none	none	220	4.79	1.76	7.3	1.37	7.9	2.602	42	2924.8
16	M	67	none	none	none	none	use	use	use	1.662	63.1	22.8437	87	90	0.966667		140	135	132	124	114	110	2.273		166	182	177	157	176	164	158	150	144	137	127	124	0.424	ITTsc	none	none	140	6.15	1.74	3.3	0.86	8.6	2.126	35	3154.3
17	M	61	use	none	none	none	none	none	none	1.684	77.6	27.3639	101	102.5	0.985366		144	144	141	132	120	110	2.934		156	153	155	153	154	157	154	141	127	114	95	77	0.797	ITTsc	none	none	144	2.84	1.2	6	1.17	9.9	1.01	24	2543.2
18	M	68	none	use	none	none	none	none	none	1.654	63.7	23.2846					171	166	154	134	121	105	4.263		162	174	187	179	181	153	164	142	139	115	113	87	0.785	SITT	none	none	171		1.8	5.1	1.16	10.5		27	2396
19	M	27	none	none	none	none	none	none	none	1.734	57.1	18.9906					132	133	127	123	112	104	2.483		164	167	185	161	140	188	149	149	117	93	72			ITTsc	none	hypoglycemia	132	1.72	0.81	8.7	0.82	4.1	0.561	31	2385.3
20	M	67	none	none	use	use	use	use	use	1.73	80	26.7299	103	99.5	1.03518		194	196	193	188	183	177	1.12		182	181	188	184	184	173	184	193	183	182	181	163	0.175	ITTsc	none	none	194	5.9	3.01	4	1.31	13.9	2.826	57	3059.1
21	M	53	none	use	none	none	none	use	use	1.714	81.7	27.81	99	99	1		141	139	138	129	123	109	2.37		149	150	147	177	174	159	160	152	151	136	129	109	0.453	ITTsc	none	none	141		1.43	3.6	1.26	8.9		31	3139.9
22	F	65	none	none	none	use	none	use	none	1.564	58	23.7113	87	93	0.935484		117	116	111	101	92	74	3.875		123	132	122	129	114	117	128	110	108	103	108	93	0.392	SITT	none	none	117	5.69	1.98	6.6	0.89	13.2	1.644	20	2715.9
23	M	62	none	use	none	use	none	none	use	1.66	61.5	22.3182	85	89	0.955056		224	240	236	226	200	205	1.997		243	259	261	257	226	245	219	232	252	233	214	181	0.305	SITT	none	none	224		1.33	5.2	0.87	4.6		48	2780.1
24	M	83	none	none	none	use	none	use	use	1.654	61.6	22.517	85				220	219	215	199	193	166	2.582		269	238	231	233	253	244	226	244	239	237	199	193	0.387	SITT	none	none	220	6.32	2.51	8	1.45	7.9	3.433	36	3106.6
[truncated: 3 more columns]
